# Supplementary material for: Psychedelic replications in virtual reality and their potential as a therapeutic instrument: an open-label feasibility study
Source: Front Psychiatry. 2023 Mar 1;14:1088896. doi: 10.3389/fpsyt.2023.1088896 (PMC10022432; doi:10.3389/fpsyt.2023.1088896)
Supplement: Supplementary file 2 [file Table_1.xlsx]

## Sheet: Sheet1
Participant nr	EEK Depression Before / After		EEK Anxiety Before / After		PIQ Average Before / After		PIQ AMP Before / After		PIQ GAP Before / After		EDI Before / After		MEQ30 Ineffability Before / After		MEQ30 Mystical Before / After		MEQ30 Positive Mood Before / After		MEQ30 Transcendence of Time and Space Before / After		MADRS	Feedback rating	Age	Sex	Education	Experience of spiritual practices	Prior VR experience	Prior psychedelic experience	Prior use of other psychoactive substances (antidepressants etc)	Prior depressive diagnoses	EST-Q2 subscales over clinically relevant cut-off	Alcohol consumption (last time of consumption)
1	20	12	11	11	5	10	7	11	2	7	14	27	0	73	0	1	13	20	37	37	21	8	25	M	Secondary education	No, tried meditation, but not for any sustained length. Prayer for years during childhood, but not anymore.	Yes, 3 times	Yes, LSD, NBOME, psilocybin mushrooms and ketamine; last use three months ago	Antidepressants, last usage 5 months ago	Diagnosed mild depression (antidepressant treatment ceased 5 months ago), also done therapy	DEP, AST, INS	A week ago
2	13	15	15	12	0	6	0	6	0	7	56	86	0	33	33	43	43	53	70	63	18	9	46	N	Bachelors (equal to Masters) degree	Meditation, yoga and gratefulness	Yes, 1 time	No	Antidepressants, last usage 5 years ago	Depression has been diagnosed multiple times (at age 21, 35 and 41), done therapy and antidepressants	DEP, GAD, AST	2 days ago
3	14	11	12	9	30	51	29	41	33	67	54	80	33	100	32	69	47	70	60	90	16	9	23	N	Bachelors degree	Mindfulness meditation	Yes, 2 times	No	Cannabis	No prior diagnosis, been to psychological counselling once.	DEP, GAD, INS	4 days ago
4	14	10	3	2	3	23	3	26	2	18	12	28	0	80	8	12	33	30	20	50	8	5	20	N	Secondary education	No	No	No	Antidepressants, last usage couple of years ago	Depression diagnosis at 14/15. Therapy and antidepressant treatment.	DEP, AST, INS	Does not consume
5	18	10	17	12	57	61	51	69	67	49	57	43	20	100	73	48	63	67	57	53	12	9	28	N	Secondary education	No	No	No	Cannabis	No prior diagnosis, been to therapy 3 times.	DEP, GAD, SAD, AST	2 days ago
6	13	4	5	3	67	68	61	63	76	76	44	85	73	73	72	85	80	90	73	83	4	10	58	N	Bachelors degree	Qigong practice for 2 years, but not anymore	No	No	Antidepressants, currently taking	Diagnosed severe depression. Therapy and antidepressant treatment (ongoing)	DEP	Does not consume, 4 years ago
7	19	-	18	-	65	58	70	71	58	38	64	70	100	100	76	73	77	47	77	63	23	10	39	N	Double Bachelors	Vipassana meditation, prayer and shamanist practices	No	Yes, psilocybin mushrooms and LSD	Cannabis and antidepressants (last usage 7 months ago)	Therapy and antidepressant treatment.	DEP, GAD, PAD, SAD, AST	a week ago
8	13	13	12	11	24	24	27	26	20	22	20	15	27	27	21	31	37	33	43	40	8	6	33	M	Bachelors degree	No, tried mindfulness meditation	Yes, over 5 times	No	Cannabis, last usage 5-6 years ago	No prior diagnosis or treatment.	DEP, GAD, AST	A week ago
9	18	18	5	6	42	24	39	23	47	27	43	21	47	27	44	31	50	30	63	43	19	3	27	M	Secondary education	No, tried meditation and yoga	No	No	Methamphetamine, modafinil, bupropion	Diagnosis of depression 2016. Antidepressant treatment.	DEP, AST	A month ago
10	16	9	5	1	8	5	4	1	13	11	5	5	60	40	36	1	43	43	47	50	5	-	41	M	Bachelors degree	Meditation	Yes, 1 time	Yes, psilocybin mushrooms and Amanita Muscaria	Cannabis, last usage 4 years ago	Diagnosis of depression by GP. Therapy at age 14, 17 and 38.	DEP	3 weeks ago
11	14	6	8	4	33	49	27	43	42	58	25	18	20	47	24	21	60	60	30	53	12	7	27	M	Secondary education	Meditation for a couple of years, but not anymore	No	Yes, LSD, couple of years ago	Cannabis (last usage couple of weeks ago) and antidepressants (last usage 3 years ago)	Diagnosis of depression 3 years ago. (Mentions symptoms of ADHD) Therapy and antidepressant treatment.	DEP	2 days ago
12	11	8	6	2	25	69	23	74	29	60	24	74	93	93	57	85	80	70	63	90	5	10	37	N	Masters degree	Meditation	No	Yes, psilocybin mushrooms, years ago	Cannabis, last usage years ago	No prior diagnosis or treatment.	SAD	A week ago
13	12	6	13	8	4	9	6	9	2	9	44	46	27	33	28	31	47	53	53	67	9	10	37	N	Masters degree	Meditation and Qigong practice	Yes, 1 time	Yes, psilocybin mushroms (last use 7 months ago), LSD, Salvia Divinorum, MDMA	Antidepressants (last usage 3-4 years ago), cannabis	No prior diagnosis or treatment.	DEP, GAD	2 days ago
