# Supplementary material for: Psychedelic replications in virtual reality and their potential as a therapeutic instrument: an open-label feasibility study
Source: Front Psychiatry. 2023 Mar 1;14:1088896. doi: 10.3389/fpsyt.2023.1088896 (PMC10022432; doi:10.3389/fpsyt.2023.1088896)
Supplement: Supplementary file 3 [file Table_2.xlsx]

## Sheet: Visual
	K1	K2	K3	K4	K5	K6	K7
ComeUp (Main)	2	3	4	3	4	3	2
CEV	3	1	5	2	2	3	3
Tunnel	2	2	3	4	4	3	4
DMT	3	1	4	3	3	4	4
Torus	1	1	2	1	3	2	4
TunnelFast	2	2	3	2	3	4	2
Funnel	1	1	2	1	4	2	3
Strings	1	3	3	0	3	1	3
MysticalLight	1	2	3	3	4	3	2
MatterAsEnergy	1	2	3	0	4	1	4
CEV2	1	3	4	2	4	1	3
OrganicLife	1	1	4	0	4	1	2
JewelWaterfall	1	3	4	1	2	2	1
Ocean	2	2	4	0	4	1	1
Connectome	1	2	4	2	5	2	2
IndrasNet	1	1	5	1	2	2	0
Cathedral	2	3	5	0	5	3	4
Mountains	3	1	4	0	5	0	4
Planet	2	1	4	1	5	1	3
AbstractEnding	1	2	3	2	3	2	3
ComeDown (Main)	3	3	5	4	5	3	2

## Sheet: Physical
	K1	K2	K3	K4	K5	K6	K7
ComeUp (Main)	2	2	3	1	2	2	2
CEV	2	2	4	1	1	3	2
Tunnel	4	4	2	2	4	3	3
DMT	3	3	3	2	3	3	3
Torus	1	3	4	0	3	2	3
TunnelFast	2	3	4	1	3	3	3
Funnel	1	4	3	0	3	3	3
Strings	1	2	4	0	3	1	2
MysticalLight	2	2	4	1	2	4	3
MatterAsEnergy	1	1	5	0	3	1	4
CEV2	2	2	5	1	4	2	3
OrganicLife	1	2	5	2	3	2	2
JewelWaterfall	2	3	5	1	1	1	2
Ocean	2	2	5	1	3	2	1
Connectome	2	2	4	2	4	3	2
IndrasNet	1	1	5	2	1	3	2
Cathedral	2	3	5	2	4	4	4
Mountains	2	1	5	1	4	3	3
Planet	1	2	4	2	5	3	3
AbstractEnding	2	2	4	1	3	3	3
ComeDown (Main)	3	3	5	2	5	2	4

## Sheet: Psychedelic usage
Participant ID
1	LSD (highest amount 1 tab with unknown LSD concentration; last use about a year ago); psilocybin mushrooms (ingested in a smoothie, highest amount 3,14 grams; last use about a month ago);cannabis (edibles, inhaled, last use about a week ago); Ayahuasca (one and a half small cups, last use 4 years ago)
2	LSD (highest amount 1,5 tabs with speculated dosage around 300-350 ug, last use about 2 months ago); psilocybin truffles; psilocybin mushrooms; salvia
3	Cannabis (inhaled); LSD (highest amount approximately 300 - 350 ug in tab form; last use about 6 months ago); psilocybin mushrooms (ingested); Salvia (inhaled)
4	Psilocybin mushrooms (ingested, highest amount approximately 3.5g, last usage 5 years ago);5-MeO-DMT (inhaled, last usage about 8 years ago);LSD (highest dosage 200 ug in tab form; last usage about 6 years ago); MDMA (inhaled, about 5 years ago); DMT (inhaled, approximately 30 mg, last usage 6 months ago)
5	psilocybin mushrooms (highest dosage 5g, last use 2 months ago); LSD (highest dosage 300-350 ug; last usage a year ago); Ayahuasca (last usage 6 months ago)
6	LSD (last usage about 6 months ago, highest dosage 200 ug); psilocybin mushrooms (last usage about 5 months ago, highest dosage 3,6g); DMT (small amount); Cannabis (last usage 13 years ago); MDMA (last usage about 5 months ago, 80 mg); Ketamine (last usage 3 months ago, highest dosage 75 mg)
7	Different forms of Ayahuasca (more than 100 times); Jurema (a couple of times); San Pedro cactus/mescaline (two times); psilocybin mushrooms (one time); LSD (two times); DMT (inhaled, one time)
